# Supplementary material for: Process evaluation of a district mental healthcare plan in Nepal: a mixed-methods case study
Source: BJPsych Open. 2020 Jul 28;6(4):e77. doi: 10.1192/bjo.2020.60 (PMC7443901; doi:10.1192/bjo.2020.60)
Supplement: Supplementary file 1 [file S2056472420000605sup001.zip]

Archive with 7 entries (7 files):
- Adhikari.pdf
- Breuer.pdf
- Jordans.pdf
- Kohrt.pdf
- Komproe.pdf
- Luitel.pdf
- Lund.pdf
